# Supplementary material for: Case Report: Identification of a novel PRR12 variant in a Chinese boy with developmental delay and short stature
Source: Front Pediatr. 2024 May 9;12:1367131. doi: 10.3389/fped.2024.1367131 (PMC11119739; doi:10.3389/fped.2024.1367131)
Supplement: Supplementary file 1 [file Table1.xlsx]

## Sheet: Sheet1
Ref	Patient ID	Sex	Age	Variant	Neurobehavioral abnormalities								Eye problems			Dysmorphic facial features	Skeletal fndings	Other congenital abrmalities
					Motor delay	Speech delay	Intellectual disability	Seizures	Hypotonia/hypertonia	Abrmal gait	Behavioral problems	Sleep problems	Iris Coloboma	Other features	Vision abrmalities
Córdova-Fletes et al.	Patient t(10;19)	F	11 yr	t(10;19)(q22.3;q13.33)	NA	NA	+	Seizures since 1st week of age	-	-	Anxiety, poor visual contact, short attention span, lack of social sharing	N/A	-	-	Syphrys, myopia, strabismus	Long philtrum	Bilateral pes varus	Hypertrichosis, abundant gray hair, persistence of fingerpads
Leduc et al.	Patient 1	F	4.9 yr	c.1918G>T (p.Glu640*)	Sitting at 12 months of age, walking at 24 months	1st word at 24 months of age, combined words at 36 months of age	+	-	Truncal hypotonia	Narrow base of support, short choppy steps	Autism, anxiety	Excessive (18 h/day) low energy	Brushfield spots, stellate pattern, brilliant blue, Left iris coloboma	Long eyelashes, syphyrs. nasolacrimal duct obstruction	Myopia, exotropia	Microcephaly, low set small ears, ear lobe creases, down pointing mouth, slight retrognathia	Pectus excavatum, 2–3 toe syndactyly	-
	Patient 2	M	8 yr	c.4502_4505delTGCC (p.Leu1501Argfs*146)	Walking at 18 months	Speech therapy at 3 years of age	+	-	History of hypotonia which has improved	Immature motor skills, signifcant motor planning difculties	Autism, ADHD	Difculty falling asleep	Stellate iris pattern	Mild ptosis, distichiasis, lagophthalmos, mildly downslanting palpebral fissures	Mild accommodative exotropia	Flattened midface, down slanting palpebral fissures, hooded upper eyelids, low-set ears and mild overbite	Mild scapular winging	Unilateral hearing loss
	Patient 3	M	6.6 yr	c.903_909dup (p.Pro304Thrfs*46)	Sitting at 5–6 months, walking at 13 months	Poor articulation	+	-	3+ brisk patellars	+, reported likely due to tibial torsion	ADHD, anxiety	Sring, obstructive sleep apnea	Blue irides with stellate pattern; Bilateral iris and lentincular	Deep set, ptosis, syphyrs, arched heavy eyebrows, large looking palpebral fissures	Myopia with astigmatism, unilateral strabismic amblyopia and resolved exotropia	Microcephaly, soft cartilage, cupped ears, submucous cleft palate, torus palatinus, small uvula, wide spaced/irregular/small teeth, supraorbital ridges	Sacral dimple, genu recurvatum, tibial torsion, pes planus, fifth finger clidactyly, hyperextension in small joints of hands	Umbilical hernia, ankyloglossia, PFO, tapered fingers, small nails, prominent finger pads, deep hand creases
Reis LM et al.	Individual 1A	F	31 yr	c.5624–2A>G (p.Asp1875Glyfs*54)	Mild development delay	Mild development delay	Learning dificulties	N/A	N/A	N/A	N/A	N/A	N/A	Unilateral microphthalmia, Peters amaly, bilateral nystagmus	N/A	N/A	N/A	Fragile hair
	Individual 1B	F	7 yr	c.5624–2A>G (p.Asp1875Glyfs*54)	Mild development delay	Mild development delay	Learning dificulties	N/A	N/A	N/A	N/A	N/A	N/A	Unilateral microphthalmia, Peters amaly, bilateral nystagmus	N/A	N/A	N/A	N/A
	Individual 2	M	13 yr	c.2045delG (p.Gly682Aspfs*44)	-	-	-	N/A	N/A	N/A	N/A	N/A	Bilateral iris coloboma	Foveal hypoplasia, and nystagmus, left Peters amaly/microcornea and right cataract, Persistent Fetal Vasculature (PFV)	N/A	N/A	Short stature	N/A
	Individual 3	M	16 yr	c.677dupC (p.Tyr227Leufs*41)	Required assistance with all activities of daily living	N/A	+	N/A	N/A	N/A	N/A	N/A	N/A	Bilateral Peters amaly, left microphthalmia	Right glaucoma	+	N/A	N/A
	Individual 4	F	NA	c.2353_2360delGCCGGGGG (p.Ala785Profs*2)	+	+	+	N/A	N/A	N/A	N/A	N/A	N/A	Unilateral microphthalmia	N/A	N/A	Short stature	N/A
Chowdhury F et al.	1	F	23 mo	c.334dupC (p.Gln112Profs*69)	+	+	N/A	-	-	N/A	N/A	N/A	N/A	B/L ankyloblepharon (L: incomplete fusion; R: incomplete fusion)	-	4 mm (at birth)Small hands	-	N/A
	2	M	3 yr 8 mo	c.790C>T (p.Gln264*)	-	+ (continues to have speech apraxia at 5 yr)	N/A	-	Hypotonia at birth and beyond neonatal period	N/A	N/A	N/A	-	-	Myopia (mild), Intermittent exotropia	Thin vermillion of the upper lip	-	L: Diaphragmatic hernia
	3	F	23 yr	c.1232C>A (p.Ser411*)	+	-	+	-	-	N/A	Autism, Anxiety	N/A	No obvious findings	L: ptosis	-	Lowset (slight); posteriorly rotated Periorbital puffiness High nasal bridge Long Small hands Small feet	Small hands; small feet, fifth finger clinodactyly; kyphosis	Small hands; small feet, fifth finger clinodactyly; kyphosis
	4	F	23 yr	c.1521T>G (p.Tyr507*)	+	+	+	-	Mild hypotonia	N/A	N/A	N/A	-	-	-	Lowset L: ptosis Wide set eyes Normal Up turned Short Thin vermillion of the lipsB/L short fifth finger Hallux valgus	Scoliosis	Atrial septal defect; pulmonic stenosis-Scoliosis-Cleft soft palate; Meckel's diverticulum
	5	F	23 yr	c.1521T>G (p.Tyr507*)	+	+	+	-	Mild hypotonia	N/A	N/A	N/A	-	-	-	Lowset Wide set eyes Normal Up turned Short Thin vermillion of the lips B/L short fifth finger Hallux valgus	-	Cleft soft palate
	6	M	18 yr	c.2236_2237delGT (p.V746Cfs*43)	+	N/A	+	-	-	N/A	N/A	N/A	-	-	Intermittent exotropia	Ear pits/creases behind ear lobes; extra fold due to thick/fleshy ear lobe Apparent wide set eyes Small hands (sisters also have small hands)	L: plagiocephaly	Asymmetrical in size; L: hydronephrosis with recurrent nephrolithiasis L: plagiocephalyMultiple small (<1.5 cm) hyperpigmented spots in middle part of his back (acquired). U/L cryptorchidism
	7	M	4 yr 7 mo	c.2398dupC (p.Glu800Profs*26)	+	+ (mild issues)	N/A	-	-	N/A	N/A	Obstructive sleep apnea due to enlarged tonsils	-	Esotropia; nystagmus	Hyperopia	Lowest B/L epicanthal folds Wide set eyes (Interpupillary distance = 5.4 cm)2.8 cm (age 4 yr 10 mo)Long; deep Micrognathia; retrognathia	-	Ventricular septal defect L: Grade 4 vesicoureteral reflux (resolved), Skin dimple above bladder at midline of abdomen, Obstructive sleep apnea due to enlarged tonsils
	8	M	34 yr	c.2732_2744del (p.Gly911Alafs*115)	+	-	+	-	-	N/A	Anxiety	N/A	-	-	-	B/L epicanthal folds Wide set eyes, large nasal bridge Up turned Prominent and longThin vermillion of the upper lip; micrognathia; retrognathia Small handsL: 12 toe syndactyly	-	B/L cryptorchidism
	9	M	13 yr 1 mo	c.2755C>T (p.Gln919*)	+	-	+	-	-	N/A	Anxiety	N/A	B/L: macula	Strabismus; nasolacrimal duct stenosis	Myopia (severe), B/L retinal dysplasia	Lowest; posteriorly rotated B/L: single crease of the thumb Slight triangular facies	-	Coarse skinThick hairsB/L inguinal hernia, abdominal hernia, cryptorchidism
	10	M	12 mo	c.2824delG (p.Glu942Argfs*88)	+	Not yet achieved at 3 yr 6 mo	N/A	-	Hypotonia at birth and beyond neonatal period	N/A	N/A	N/A	-	N/A	N/A	B/L congenital aural fistula Wide set eyesLongUpturnedProminentThick vermillion of the lips	-	Ventricular septal defectL: small cyst; R: dilated renal pelvis,Mild hypertrichosisUmbilical hernia (surgically repaired); malrotation of small intestine; GERD; B/L cryptorchidism
	11	F	2 yr 2 mo	c.3009_3028dup (p.Leu1010Profs*27)	+	N/A	N/A	-	Hypotonia, observed after age 6 mo	Wide base gait	N/A	N/A	L: iris, chorioretinal	B/L optic nerve hypoplasia; R: persistent pupillary membrane (Wachendorf membrane)	B/L pigmentary changes (severe)	Straight eye browsNormalShortThin vermillion of the upper lipB/L 23 toe syndactyly (partial)	-	Atrial septal defect
	12	F	5 yr 7 mo	c.3224delC (p.Thr1075Asnfs*148)	+	-	N/A	+ (fisrt suspected at 2 yr; diag-sis at 4 yr)	Hypotonia at birth and beyond neonatal period	N/A	ADHD	N/A	-	N/A	-	Smaller ear canalsMild synophrysRelatively wide set eyesShort; upturned; rounded tipLongProtuberant, fuller vermillion of the upper lip; micrognathia (mild)L: distal palmar crease extends to between 1st and 2nd fingers	Mild kyphosis	Atrial septal defectL: hydronephrosis, duplicated ureter with refluxMild kyphosisSensitive skin
	13	F	10 yr	c.3273delC (p.Lys1092Argfs*131)	-	-	+	+	Mild hypertonia of the lower limbs	N/A	N/A	N/A	L: iris, chorioretinal, optic nerve; R: iris	R: complex Rieger's anomaly	-	Preauricular fissuresShort; upturned; hypoplastic alaeSmoothHigharched palate; thin vermillion of the lipsFIfth finger clinodactylyPes planusMalar hypoplasia	Short trunk	Atrial septal defect; paroxysmal supraventricular tachycardia-Short trunkDry skin; lower limb edema at 8 mo and 2 yr, Thyroid hypoplasia
	14	M	15 mo	c.3273delC (p.Lys1092Argfs*131)	+	N/A	N/A	-	-	N/A	N/A	N/A	-	B/L ptosis, oblong optic nerves	-	B/L ptosis; downslanting palpebral fissuresNormalShort; tounded tip; thickened alaeTented vermillion of the upper lip (carp mouth)Mildly broad forehead	-	Pulmonic stenosisMild hydronephrosis, prenatally (normal renal ultrasound after birth)
	15	M	5 mo	c.3505C>T (p.Arg1169Trp)	+	N/A	N/A	-	Neonatal hypotonia	N/A	N/A	N/A	No obvious findings	No obvious findings	Retinopathy of prematurity	U/L CHARGE earB/L epicanthal foldsApparent wide set eyesShort; depressed nasal bridgeLongThin vermillion of the upper lipB/L fifth finger clinocadctyly; U/L single palmar crease	-	Atrial septal defect; patent ductus arteriosus, Suprasacral melanocytosis-B/L choanal stenosis; U/L cryptorchidism; L: vocal cord paralysis; incompletely partitioned semicircular canals with large vestibules
	16	M	2 yr 7 mo	c.3958C>T (p.Arg1320*)	+	N/A	N/A	-	Hypotonia at birth and beyond neonatal period	N/A	N/A	N/A	No obvious findings	No obvious findings	No obvious findings	DysplasticB/L epicanthal foldsNormalNormalBroad nasal bridgeProminent and long	-	L: hydronephrosis
	17	F	15 mo	c.4674_4676delTGGinsGC (p.Cys1558Trpfs*90)	-	- (speech therapy until 3 yr)	N/A	-	-	N/A	N/A	N/A	R: iris	L: optic nerve hypoplasia, ankyloblepharon (incomplete fusion)	-	N/A	-	Patent formane ovale; patent ductus arteriosusL: Grade 3 vesicoureteral reflux
	18	F	36 yr	c.4768dupC (p.Leu1590Profs*10)	+	-	+	-	-	N/A	N/A	N/A	-	Strabismus	-	B/L epicanthic folds; short palpebral fissuresShort; upturned (mild)ShortU/L single palmar creaseU/L 23 toe syndactyly; B/L sandal gap	-	Asymmetrical in ; duplicated ureter in the smaller kidneyHypertrichosis
	19	F	15 yr 7 mo	c.4891-2A>G (p.Tyr1631Thrfs*12)	-	-	-	-	-	N/A	N/A	N/A	-	Lagophthalmos	-	Reduced size but structurally normalDownslanting palpebral fissuresBroadShortCleft palate; prognathismB/L: digitized thumbsHyperextension of the elbows	-	Atrial septal defect, Malrotation of intestine; cleft palate
	20	M	15 yr 7 mo	c.5909T>C (p.Leu1970Pro)	+	-	+	-	-	N/A	ADHD	N/A	-	-	L: congenital hypertrophy of retinal pigment epithelium (stable)	Downslanting palpebral fissures (slight)NormalBroad, flat nasal bridgeWide mouth; widely spaced teeth; macroglossia; anterior open bite (class 3 malocclusion)Broad handsFlattened midface; low anterior hair line	Brachycephaly	Pulmonic stenosis, Brachycephaly, L: accessory nipple
	21	M	6 yr 5 mo	c.903_909dup (p.Pro304Thrfs*46)	+	+	N/A	-	Hypertonia	N/A	ADHD; anxiety; OCD; self-injurious behaviors	obstructive sleep apnea (relieved by tonsillectomy & adenoidectomy)	B/L iris, lens	U/L strabismic amblyopia, resolved exotropia; brilliant blue stellate irides; B/L ptosis	Astigmatism	Deep-set eyes; ptosis; synophyrs; arched heavy eyebrows; up-slanting palpebral fissures; Cupped ears; soft cartilage; Torus palatinus; small uvula; widely-spaced, irregular, small teeth	Sacral dimple; genu recurvatum; tibial torsion; pes palnus;	Patent foramen ovale; Sacral dimple; genu recurvatum; tibial torsion; pes palnus; Chronic idiopathic urticarial rash; easy bruising; eczema
	22	F	4 yr 9 mo	c.1918G>T (p.Glu640*)	+	+	N/A	-	Truncal hypotonia and generalized congenital hypotonia	N/A	ASD; anxiety	N/A	L: iris	Nasolacrimal duct stenosis; exotropia; brilliant blue stellate irides with Brushfield spots	-	Low-set; small; ear lobe creases;Long eyelashes; synophrys; B/L epicanthal folds; Down pointing mouth; Cupid's bow of upper lip; thin vermillion of the lower lip; high palate; retrognathia (mild)	Pectus excavatum; 2-3 toe syndactyly (laterality unknown)	Pectus excavatum; 2-3 toe syndactyly (laterality unknown)
	23	M	8 yr	c.4502_4505delTGCC (p.Leu1501Argfs*146)	+	+	+	-	Hypotonia which has improved	N/A	ASD; ADHD	N/A	-	B/L ptosis (mild), lagophthalmos, distichiasis, stellate irides; mild accommodative exotropia; intermittent esophoria	-	Low-set (borderline); B/L mild ptosis; down-slanting palpebral fissures; hooded upper eyelids; Mild overbite	Mild scapular winging; mild ligamentous laxity	Mild scapular winging; mild ligamentous laxity
	24	M	2 yr	arr[hg19] 19q13.33-13.41(50012428- 53364114)x1	+	+	N/A	-	Hypotonia at birth and beyond neonatal period	N/A	ASD; ADHD	N/A	B/L iris	R: ptosis	-	R: ptosis	-	Asymmetrical in size; vesicoureteral reflux; Ogival palate
Our report	Current patient	M	11 yr	c.1549_1568del (p.Pro517Alafs*35)	+	N/A	+	-	-	-	ADHD	-	-	-	-	N/A	scoliosis	Left superior vena cava

## Sheet: Table legend
+ present, -absent, ADHD attention deficit hyperactivity disorder, ASD autism spectrum disorder, B/L bilateral, F female, L left, N/A Not Available, M male, OCD obsessive compulsive disorder, R right
Patients 21-23 in Chowdhury F et al. were reported before.
