# Supplementary material for: Case Report: Identification of a novel PRR12 variant in a Chinese boy with developmental delay and short stature
Source: Front Pediatr. 2024 May 9;12:1367131. doi: 10.3389/fped.2024.1367131 (PMC11119739; doi:10.3389/fped.2024.1367131)
Supplement: Supplementary file 2 [file Table2.xlsx]

## Sheet: Sheet1
Supplementaray Table 2. The treatment for Growth hormone
Follow-up (Treatment start time 2023.7.29)	Dosage	Treatment time	Height growth	Height growth/week
2023.7.29-2023.8.26	4IU/d (≈0.1455IU/kg.d)	4 week	1.0 cm	0.25 cm/w
2023.8.26-2023.10.28	4IU/d (≈0.1404IU/kg.d)	9 week	0.7 cm	0.08 cm/w
2023.10.28-2023.12.2	4.5 IU/d (≈0.1520IU/kg.d)	5 week	0.6 cm	0.12 cm/w
2023.12.2-2024.1.20	5 IU/d (≈0.1661IU/kg.d)	7 week	0.7 cm	0.1 cm/w
2024.1.20-2024.3.15	Discontinuation of medication	-	0.0 cm	0.0 cm/w
